# Supplementary material for: β-Cyclodextrin/Thymol Microcapsule-Embedded Starch Coatings for Synchronized Antimicrobial Release and Shelf-Life Extension in Blueberries
Source: Foods. 2025 Sep 7;14(17):3132. doi: 10.3390/foods14173132 (PMC12428724; doi:10.3390/foods14173132)
Supplement: Supplementary file 1 [file foods-14-03132-s001.zip]

Archive with 1 entries (1 files):
- foods-3820885-supplementary.pdf
